# Supplementary material for: 3,5-Bis(4-hy­droxy­phen­yl)-4H-1,2,4-triazol-4-amine monohydrate
Source: Acta Crystallogr Sect E Struct Rep Online. 2010 Aug 28;66(Pt 9):o2469. doi: 10.1107/S1600536810032915 (PMC3008073; doi:10.1107/S1600536810032915)
Supplement: Supplementary file 2 [file e-66-o2469-Isup2.hkl]

# 
# h,k,l, Fc-squared, Fo-squared, sigma(Fo-squared) and status flag 
# 
data_I
_shelx_title '  Pca21' 
_shelx_refln_list_code          4 
_shelx_F_calc_maximum      282.89 
_exptl_crystal_F_000       600.00 
_reflns_d_resolution_high  0.8204 
 
loop_ 
 _symmetry_equiv_pos_as_xyz 
 'x, y, z' 
 '-x, -y, z+1/2' 
 '-x+1/2, y, z+1/2' 
 'x+1/2, -y, z' 
 
_cell_length_a    10.6659 
_cell_length_b    15.9790 
_cell_length_c     7.4632 
_cell_angle_alpha  90.000 
_cell_angle_beta   90.000 
_cell_angle_gamma  90.000 
 
_shelx_F_squared_multiplier     1.000 
 
loop_ 
 _refln_index_h 
 _refln_index_k 
 _refln_index_l 
 _refln_F_squared_calc 
 _refln_F_squared_meas 
 _refln_F_squared_sigma 
 _refln_observed_status 
   2   0   0      319.22      360.16     19.39 o 
   4   0   0     3683.41     3605.43     14.53 o 
   6   0   0      552.90      646.14     11.53 o 
   8   0   0     1343.65     1362.34     20.29 o 
  10   0   0      510.40      458.17     11.33 o 
  12   0   0        0.00        2.71      3.12 o 
   1   1   0     3088.65     3312.04     11.57 o 
   2   1   0       60.87       63.98      2.25 o 
   3   1   0     1795.96     1797.03     15.29 o 
   4   1   0       28.04       28.98      1.21 o 
   5   1   0     3027.62     3495.68     20.66 o 
   6   1   0       91.59      100.18      3.93 o 
   7   1   0      313.73      352.07     13.68 o 
   8   1   0       27.81       27.98      3.96 o 
   9   1   0       75.49       68.86      3.83 o 
  10   1   0        4.03        2.77      3.53 o 
  11   1   0       64.83       64.14      4.77 o 
  12   1   0        1.43       -3.14      2.10 o 
   0   2   0       86.27       91.23      1.40 o 
   1   2   0        1.23        2.34      1.15 o 
   2   2   0      648.78      719.65      7.54 o 
   3   2   0       22.55       22.49      1.11 o 
   4   2   0     1613.50     1920.27      5.90 o 
   5   2   0       29.87       37.72      2.98 o 
   6   2   0     1135.54     1215.79     33.39 o 
   7   2   0      141.93      161.97      7.12 o 
   8   2   0      664.31      614.90     14.44 o 
   9   2   0        0.40       -0.11      2.83 o 
  10   2   0      459.38      427.47     11.26 o 
  11   2   0       30.20       31.00      4.00 o 
  12   2   0       41.11       31.80      3.26 o 
   0   3   0       21.29       20.53      1.61 o 
   1   3   0      275.93      258.87      7.16 o 
   2   3   0        0.93        3.27      1.31 o 
   3   3   0      321.47      301.54      4.12 o 
   4   3   0      108.53      109.36      2.89 o 
   5   3   0      164.25      151.30      5.76 o 
   6   3   0        3.29        1.29      2.57 o 
   7   3   0      502.16      498.81     12.34 o 
   8   3   0       15.35       10.93      3.98 o 
   9   3   0      980.72      959.74     12.42 o 
  10   3   0      139.29      140.92      6.91 o 
  11   3   0      678.39      623.60      9.14 o 
  12   3   0       79.96       86.32      4.51 o 
   0   4   0     6251.94     6074.77     21.66 o 
   1   4   0       16.30       17.78      0.99 o 
   2   4   0      922.35      942.11     10.89 o 
   3   4   0       72.56       75.09      2.45 o 
   4   4   0     2767.65     2994.31     24.19 o 
   5   4   0        1.34       -0.04      2.14 o 
   6   4   0     1066.23     1002.06     16.28 o 
   7   4   0       14.34       11.80      3.46 o 
   8   4   0      749.34      783.92     16.70 o 
   9   4   0      100.78      101.20      5.86 o 
  10   4   0      764.48      772.88     15.11 o 
  11   4   0      106.63      110.04      4.18 o 
  12   4   0        1.46        1.24      2.69 o 
   0   5   0       12.03       10.77      1.86 o 
   1   5   0        2.67        1.66      0.82 o 
   2   5   0      141.90      136.81      2.92 o 
   3   5   0     3178.39     3404.11     15.86 o 
   4   5   0        3.84        3.73      1.47 o 
   5   5   0     1045.78     1171.31     27.14 o 
   6   5   0       32.76       39.09      4.11 o 
   7   5   0       82.07       82.19      5.89 o 
   8   5   0        3.94        4.38      4.05 o 
   9   5   0      844.67      835.56     15.61 o 
  10   5   0       54.40       51.68      3.26 o 
  11   5   0     1036.59     1016.06     11.28 o 
  12   5   0        2.07        2.01      2.37 o 
   0   6   0     2422.57     2338.47     16.02 o 
   1   6   0       71.61       69.51      1.59 o 
   2   6   0      171.00      188.73     10.70 o 
   3   6   0        0.07        0.24      1.26 o 
   4   6   0     1282.24     1606.36     56.66 o 
   5   6   0       36.15       38.35      4.15 o 
   6   6   0      295.13      286.99      9.40 o 
   7   6   0        0.09        0.52      3.64 o 
   8   6   0      175.05      171.12      5.38 o 
   9   6   0       26.47       26.55      2.61 o 
  10   6   0        0.46        1.49      2.33 o 
  11   6   0       20.97       16.70      3.09 o 
  12   6   0        2.98        0.36      2.37 o 
   0   7   0        4.17        5.98      1.13 o 
   1   7   0      684.24      728.11     15.28 o 
   2   7   0      166.09      163.86     11.68 o 
   3   7   0     3962.05     4365.92     50.21 o 
   4   7   0       24.51       24.62      2.05 o 
   5   7   0      271.17      313.81      7.71 o 
   6   7   0       10.41       10.75      3.55 o 
   7   7   0        0.28        7.40      4.11 o 
   8   7   0       80.48       76.67      3.82 o 
   9   7   0      144.11      152.88      5.10 o 
  10   7   0       17.89       17.42      2.44 o 
  11   7   0       28.06       24.68      3.33 o 
  12   7   0        1.11        1.47      2.15 o 
   0   8   0     1645.51     1993.86     19.05 o 
   1   8   0       62.26       56.24      2.72 o 
   2   8   0     1585.23     1680.47     19.18 o 
   3   8   0       10.01       11.23      2.49 o 
   4   8   0       55.50       59.48      3.04 o 
   5   8   0        5.16        5.81      2.17 o 
   6   8   0      446.82      460.73     25.44 o 
   7   8   0        1.17        2.89      4.34 o 
   8   8   0     2176.25     2112.10     22.67 o 
   9   8   0       78.18       74.13      3.67 o 
  10   8   0       21.55       19.45      3.46 o 
  11   8   0        0.09        0.92      2.61 o 
   0   9   0      191.96      208.63      7.00 o 
   1   9   0      990.09     1064.07     27.99 o 
   2   9   0       57.59       53.75      4.28 o 
   3   9   0        1.13        1.27      2.37 o 
   4   9   0        0.50        0.27      2.62 o 
   5   9   0       13.62        9.26      2.86 o 
   6   9   0       25.46       23.84      3.68 o 
   7   9   0     4615.38     4574.92     36.26 o 
   8   9   0        0.03        2.55      2.82 o 
   9   9   0      139.86      119.76      4.33 o 
  10   9   0       14.72       16.35      3.10 o 
  11   9   0       40.41       37.85      3.38 o 
   0  10   0     1032.79     1113.84     16.72 o 
   1  10   0       53.52       51.74      2.99 o 
   2  10   0      350.47      356.65     10.36 o 
   3  10   0        0.12        0.67      2.53 o 
   4  10   0      174.78      152.20      7.39 o 
   5  10   0        6.86        6.55      3.89 o 
   6  10   0     1313.85     1243.22     24.19 o 
   7  10   0       15.85       13.15      4.24 o 
   8  10   0        0.57       -5.81      3.87 o 
   9  10   0        2.52       -0.59      3.25 o 
  10  10   0        1.27        1.77      2.75 o 
  11  10   0        6.92        5.16      1.80 o 
   0  11   0       12.73       13.66      3.17 o 
   1  11   0     2425.07     2476.36     29.96 o 
   2  11   0      107.73       99.96      6.11 o 
   3  11   0       55.97       48.86      4.63 o 
   4  11   0       45.27       47.35      4.82 o 
   5  11   0       37.61       35.80      4.12 o 
   6  11   0        1.82        0.39      4.54 o 
   7  11   0        2.90        7.61      3.86 o 
   8  11   0      118.14      120.33      6.34 o 
   9  11   0     1138.36     1112.57     16.11 o 
  10  11   0       18.86       17.35      1.81 o 
   0  12   0     1556.45     1526.12     21.99 o 
   1  12   0       96.14      101.76      6.14 o 
   2  12   0     2658.84     2546.88     30.03 o 
   3  12   0       36.47       39.70      4.61 o 
   4  12   0      316.30      311.08      5.60 o 
   5  12   0       20.78       19.46      3.02 o 
   6  12   0       11.97       10.47      3.30 o 
   7  12   0       98.83      100.41      3.99 o 
   8  12   0       42.46       46.18      2.88 o 
   9  12   0        3.25        5.14      1.88 o 
  10  12   0        0.05       -0.48      2.20 o 
   0  13   0       45.09       42.73      4.20 o 
   1  13   0      282.06      281.17     10.36 o 
   2  13   0        5.29        2.96      2.25 o 
   3  13   0      177.59      136.54      3.93 o 
   4  13   0       95.83       96.69      4.16 o 
   5  13   0      307.09      247.05      8.25 o 
   6  13   0        1.36        4.28      3.37 o 
   7  13   0      254.05      257.93      8.10 o 
   8  13   0       18.77       16.06      3.05 o 
   9  13   0        0.64        2.77      2.33 o 
   0  14   0       49.25       49.96      6.26 o 
   1  14   0        2.17        0.98      2.34 o 
   2  14   0      904.82      825.53     10.50 o 
   3  14   0      103.68      109.62      4.18 o 
   4  14   0       86.72      109.25      5.72 o 
   5  14   0        5.89        6.28      3.33 o 
   6  14   0       21.80       17.37      3.25 o 
   7  14   0        2.43       -0.56      2.85 o 
   8  14   0      379.70      402.16      8.31 o 
   0  15   0       36.44       30.74      3.69 o 
   1  15   0        0.27       -1.72      2.49 o 
   2  15   0      101.97       94.19      3.87 o 
   3  15   0      585.58      514.56      8.31 o 
   4  15   0       15.80        7.55      3.33 o 
   5  15   0      160.68      155.49      6.58 o 
   6  15   0        0.17       -1.01      2.81 o 
   7  15   0      121.27      141.08      5.38 o 
   8  15   0       30.45       30.58      2.59 o 
   0  16   0        8.87        6.53      3.40 o 
   1  16   0       17.92       18.59      4.34 o 
   2  16   0       71.41       50.07      4.75 o 
   3  16   0        6.55        6.79      2.19 o 
   4  16   0       10.80       11.94      3.21 o 
   5  16   0        0.12        0.72      2.65 o 
   6  16   0       79.40       71.02      3.91 o 
   7  16   0       12.22       10.37      2.19 o 
   0  17   0        1.65        0.08      3.11 o 
   1  17   0       45.82       46.26      3.53 o 
   2  17   0       25.81       21.43      2.27 o 
   3  17   0       18.46       24.93      3.22 o 
   4  17   0        6.37        1.80      2.54 o 
   5  17   0      114.44      134.18      4.91 o 
   6  17   0       18.33       18.71      2.27 o 
   0  18   0      188.94      227.37      6.75 o 
   1  18   0        9.53        5.75      1.98 o 
   2  18   0        6.27        7.68      2.55 o 
   3  18   0        1.01       -1.10      2.48 o 
   4  18   0        4.48        2.42      2.32 o 
   0  19   0       10.13        7.83      2.56 o 
   1  19   0      285.57      375.61      6.93 o 
   2   0   1    24348.08    25620.79     76.81 o 
   4   0   1     5700.48     5821.37     28.35 o 
   6   0   1     1117.47     1297.70     11.83 o 
   8   0   1      580.85      539.83     12.84 o 
  10   0   1      264.24      265.52      6.25 o 
  12   0   1      193.90      205.35      6.17 o 
   1   1   1       85.97       79.24      2.27 o 
   2   1   1      142.31      141.05      2.48 o 
   3   1   1      751.07      810.32     13.36 o 
   4   1   1       82.22       83.65      2.15 o 
   5   1   1      625.29      698.15      5.49 o 
   6   1   1       38.56       41.24      1.77 o 
   7   1   1     1316.56     1372.26     13.26 o 
   8   1   1        5.52        4.49      2.60 o 
   9   1   1      401.49      378.88      5.24 o 
  10   1   1        5.02        2.61      2.07 o 
  11   1   1      176.26      179.31      4.89 o 
  12   1   1        9.31       13.35      2.74 o 
   1   2   1       60.50       48.49      2.04 o 
   3   2   1       92.78       92.76      2.31 o 
   4   2   1      962.38      982.37      7.90 o 
   5   2   1      128.13      133.38      2.52 o 
   6   2   1     1946.43     2281.25     17.51 o 
   7   2   1       41.37       39.04      2.73 o 
   8   2   1      124.33      136.95      7.21 o 
   9   2   1       72.56       71.73      3.10 o 
  10   2   1       16.53       22.46      2.78 o 
  11   2   1        3.92        5.64      2.24 o 
  12   2   1      196.95      209.96      7.45 o 
   1   3   1     1544.07     1408.20     14.48 o 
   2   3   1       51.03       49.74      1.92 o 
   3   3   1      871.55      887.98      7.61 o 
   4   3   1      178.37      188.04      2.68 o 
   5   3   1      362.53      418.80      5.97 o 
   6   3   1       21.93       18.26      2.39 o 
   7   3   1      146.88      154.83      7.07 o 
   8   3   1      200.53      190.86      8.37 o 
   9   3   1     1569.63     1517.30     17.33 o 
  10   3   1       24.57       27.02      2.29 o 
  11   3   1      311.39      276.32     19.89 o 
  12   3   1        6.04        5.80      1.50 o 
   1   4   1       18.59       15.88      0.72 o 
   2   4   1     2640.09     2756.58     10.24 o 
   3   4   1      196.13      200.71      3.21 o 
   4   4   1      342.53      388.50      3.99 o 
   5   4   1       49.16       51.22      3.91 o 
   6   4   1      403.29      384.61      7.31 o 
   7   4   1       58.50       52.98      4.82 o 
   8   4   1      147.97      145.13      7.53 o 
   9   4   1      122.02      114.79      4.86 o 
  10   4   1     1059.10     1088.88     23.11 o 
  11   4   1      147.67      157.12      4.68 o 
  12   4   1       24.98       21.75      1.60 o 
   1   5   1     3022.99     2986.50     22.47 o 
   2   5   1      112.83      110.73      2.36 o 
   3   5   1     2767.06     2878.43     12.85 o 
   4   5   1       61.69       68.36      2.21 o 
   5   5   1      673.43      747.58      9.10 o 
   6   5   1       28.01       23.35      3.37 o 
   7   5   1      352.87      342.40     10.52 o 
   8   5   1        1.45        4.76      1.97 o 
   9   5   1      293.30      259.89      5.22 o 
  10   5   1        1.47        0.68      2.46 o 
  11   5   1      556.78      595.99      7.01 o 
  12   5   1        2.26        4.41      1.73 o 
   1   6   1        9.13        9.57      0.82 o 
   2   6   1      790.12      882.78      7.81 o 
   3   6   1        3.16        3.17      1.13 o 
   4   6   1      290.96      262.82      5.42 o 
   5   6   1       46.69       46.32      2.69 o 
   6   6   1     1561.37     1712.86     22.10 o 
   7   6   1        4.52        3.09      3.38 o 
   8   6   1       82.03       75.01      4.33 o 
   9   6   1        5.35        4.53      2.23 o 
  10   6   1        4.27        3.18      1.92 o 
  11   6   1       27.67       28.00      1.98 o 
  12   6   1       35.87       41.17      4.14 o 
   1   7   1     5270.47     5557.74     80.51 o 
   2   7   1        6.43        9.50      2.57 o 
   3   7   1       14.16        7.70      1.32 o 
   4   7   1       24.00       24.90      1.88 o 
   5   7   1       76.39       67.32      4.24 o 
   6   7   1       28.47       20.79      2.47 o 
   7   7   1      455.89      495.62     13.40 o 
   8   7   1        1.00        2.04      2.07 o 
   9   7   1       62.80       62.50      3.52 o 
  10   7   1       26.50       24.94      2.10 o 
  11   7   1       71.76       59.21      3.43 o 
  12   7   1       10.31        9.52      1.59 o 
   1   8   1      130.52      144.58     10.04 o 
   2   8   1      576.16      648.48     12.39 o 
   3   8   1       12.19       12.93      2.87 o 
   4   8   1       37.03       34.63      2.16 o 
   5   8   1       56.98       55.36      3.68 o 
   6   8   1      961.97      983.76     51.57 o 
   7   8   1       20.60       20.40      2.20 o 
   8   8   1      405.18      412.50     11.04 o 
   9   8   1       31.51       28.90      2.23 o 
  10   8   1       40.68       38.87      2.24 o 
  11   8   1       23.78       24.32      2.61 o 
   1   9   1      341.91      348.44     22.96 o 
   2   9   1       79.58       77.00      5.48 o 
   3   9   1      911.96      929.67     26.47 o 
   4   9   1       35.47       34.94      2.59 o 
   5   9   1      202.40      212.65      5.90 o 
   6   9   1      106.05      112.63      8.73 o 
   7   9   1       52.43       54.15      2.88 o 
   8   9   1       43.15       44.28      2.52 o 
   9   9   1      662.86      683.93     11.87 o 
  10   9   1        1.12        2.37      1.71 o 
  11   9   1      208.74      214.30      4.30 o 
   1  10   1       25.07       28.89      1.94 o 
   2  10   1      856.10      918.15     57.95 o 
   3  10   1       13.40       13.45      2.20 o 
   4  10   1      184.13      179.70      6.37 o 
   5  10   1       47.50       45.72      3.06 o 
   6  10   1      488.94      526.74     18.86 o 
   7  10   1       43.53       43.99      4.91 o 
   8  10   1      347.25      350.37      7.23 o 
   9  10   1       18.15       16.35      2.44 o 
  10  10   1       38.11       45.58      4.98 o 
  11  10   1       24.83       20.25      2.08 o 
   1  11   1       99.08       88.82      3.26 o 
   2  11   1       36.37       32.53      2.88 o 
   3  11   1       30.68       26.14      2.61 o 
   4  11   1       19.38       18.73      2.85 o 
   5  11   1     1193.19     1138.48     11.26 o 
   6  11   1        8.71       11.06      4.19 o 
   7  11   1      806.20      740.24     15.11 o 
   8  11   1       10.25       12.18      3.67 o 
   9  11   1        0.57        0.40      1.74 o 
  10  11   1        6.68        6.42      1.92 o 
   1  12   1      157.44      128.76      4.99 o 
   2  12   1     2593.84     2475.76    113.07 o 
   3  12   1       29.81       28.97      3.46 o 
   4  12   1      128.23      128.84      3.43 o 
   5  12   1       43.84       44.86      4.29 o 
   6  12   1       87.16       76.63      2.98 o 
   7  12   1        7.04        2.91      2.18 o 
   8  12   1       71.96       58.94      2.54 o 
   9  12   1       31.40       28.35      2.15 o 
  10  12   1      330.82      308.34      6.45 o 
   1  13   1      269.95      247.34      3.63 o 
   2  13   1       42.26       38.12      2.27 o 
   3  13   1     2931.54     2716.96     13.38 o 
   4  13   1      172.68      157.77      4.43 o 
   5  13   1      794.25      676.11     12.57 o 
   6  13   1       24.65       28.44      4.44 o 
   7  13   1       10.19       16.93      2.99 o 
   8  13   1       48.07       51.39      2.62 o 
   9  13   1       50.31       55.77      3.79 o 
   1  14   1       15.68       14.54      1.69 o 
   2  14   1      161.37      125.83      3.10 o 
   3  14   1       32.93       34.36      2.43 o 
   4  14   1     2025.84     1839.81     19.77 o 
   5  14   1       62.33       60.34      3.13 o 
   6  14   1       80.51       77.35      3.44 o 
   7  14   1       28.72       27.86      2.33 o 
   8  14   1       41.54       50.79      3.62 o 
   1  15   1     1004.14      918.83     11.24 o 
   2  15   1       22.05       21.69      1.78 o 
   3  15   1       35.81       39.45      2.29 o 
   4  15   1        6.12        7.37      2.41 o 
   5  15   1       59.59       57.81      3.04 o 
   6  15   1        8.00        7.72      2.27 o 
   7  15   1       20.44       20.82      2.08 o 
   8  15   1        3.91        6.92      2.04 o 
   1  16   1       15.47       13.48      2.30 o 
   2  16   1        1.72        2.47      2.10 o 
   3  16   1        5.75        7.33      2.14 o 
   4  16   1       75.15       79.57      4.95 o 
   5  16   1       24.18       19.83      3.25 o 
   6  16   1       18.01       26.53      2.88 o 
   7  16   1       24.48       25.90      2.51 o 
   1  17   1      115.12      121.97     11.16 o 
   2  17   1       14.45       14.67      2.20 o 
   3  17   1        2.46        2.81      2.78 o 
   4  17   1        5.15        3.23      2.41 o 
   5  17   1       62.93       66.85      4.00 o 
   6  17   1       26.89       28.17      2.49 o 
   1  18   1       10.41        7.34      1.77 o 
   2  18   1       16.11       12.69      2.65 o 
   3  18   1        0.03       -0.02      2.27 o 
   4  18   1        1.30        2.49      2.24 o 
   1  19   1      127.77      172.34      5.14 o 
   2  19   1        6.57        6.47      2.03 o 
   0   0   2    80029.42    66561.36     89.52 o 
   2   0   2     7690.75     8859.29     34.05 o 
   4   0   2       55.95       76.39      3.39 o 
   6   0   2      188.09      157.62      6.44 o 
   8   0   2     1201.49     1205.78     19.26 o 
  10   0   2      132.43      124.67      6.09 o 
  12   0   2       30.08       29.05      2.83 o 
   0   1   2     2432.39     2444.18      7.04 o 
   2   1   2      526.89      539.06     12.19 o 
   3   1   2     3188.69     3207.61     23.18 o 
   4   1   2       72.26       74.17      2.30 o 
   5   1   2     2354.84     2627.09     28.11 o 
   6   1   2       21.83       18.83      4.63 o 
   7   1   2      928.82      899.96     11.82 o 
   8   1   2        9.44        7.55      2.65 o 
   9   1   2       34.23       34.41      4.44 o 
  10   1   2        0.64       -0.10      2.37 o 
  11   1   2      226.09      223.64      7.42 o 
  12   1   2       23.87       25.38      2.60 o 
   0   2   2       17.53       19.28      1.23 o 
   1   2   2       37.65       37.35      1.42 o 
   2   2   2    13410.69    13988.15     26.19 o 
   3   2   2      251.65      269.52      3.78 o 
   4   2   2      485.75      594.53      6.11 o 
   5   2   2      188.25      195.68      4.19 o 
   6   2   2      661.31      665.59     22.61 o 
   7   2   2      104.91       99.31      3.97 o 
   8   2   2      381.45      367.40     11.28 o 
   9   2   2       52.64       53.54      3.36 o 
  10   2   2       88.15       72.10      5.10 o 
  11   2   2       10.43       11.57      3.00 o 
  12   2   2       36.92       38.49      3.04 o 
   0   3   2      387.56      387.61     13.16 o 
   1   3   2     3699.25     3715.83     43.98 o 
   2   3   2      364.62      383.59      6.52 o 
   3   3   2       26.32       33.00      1.94 o 
   4   3   2       50.84       61.79      3.52 o 
   5   3   2       86.56       83.38      4.95 o 
   6   3   2       48.03       40.94      2.50 o 
   7   3   2      151.85      152.83      7.14 o 
   8   3   2      204.13      200.21      8.75 o 
   9   3   2     1231.13     1176.58     28.81 o 
  10   3   2       76.76       87.97      5.85 o 
  11   3   2      802.30      787.29      9.39 o 
  12   3   2       58.42       61.77      2.66 o 
   0   4   2      355.57      327.44      4.18 o 
   1   4   2       95.25      100.54      2.01 o 
   2   4   2       24.27       20.68      1.47 o 
   3   4   2       57.35       66.51      3.45 o 
   4   4   2      417.56      466.04     11.60 o 
   5   4   2       28.15       26.37      3.17 o 
   6   4   2      304.10      270.62      8.70 o 
   7   4   2       87.29       72.10      5.28 o 
   8   4   2      719.78      731.43      8.43 o 
   9   4   2      240.97      226.57      5.91 o 
  10   4   2      183.90      177.69      5.22 o 
  11   4   2       40.27       37.56      2.65 o 
  12   4   2       18.86       20.56      1.82 o 
   0   5   2      186.78      184.72      5.32 o 
   1   5   2      702.95      604.61     17.36 o 
   2   5   2       42.36       39.90      2.28 o 
   3   5   2     1077.63     1159.81     16.79 o 
   4   5   2      107.79      120.29      4.06 o 
   5   5   2      314.45      324.73      8.92 o 
   6   5   2       18.54       14.66      2.86 o 
   7   5   2      355.95      348.77     10.77 o 
   8   5   2        5.20        7.18      2.28 o 
   9   5   2      178.24      167.47      5.17 o 
  10   5   2       25.34       24.18      2.52 o 
  11   5   2      332.38      333.75      5.05 o 
  12   5   2        9.97        8.40      1.57 o 
   0   6   2      297.48      316.00      7.36 o 
   1   6   2       31.58       31.40      1.95 o 
   2   6   2      767.36      794.27      8.12 o 
   3   6   2       75.00       88.20      2.52 o 
   4   6   2     1494.19     1690.58     12.61 o 
   5   6   2       43.21       44.91      3.95 o 
   6   6   2      412.31      417.00     11.26 o 
   7   6   2        2.21       -1.13      3.77 o 
   8   6   2      880.32      852.62      9.33 o 
   9   6   2       32.73       30.21      3.72 o 
  10   6   2      201.15      199.74      8.10 o 
  11   6   2       17.32       19.68      1.71 o 
  12   6   2       76.81       83.95      3.59 o 
   0   7   2       93.10       92.63      4.48 o 
   1   7   2      121.70      128.54     11.02 o 
   2   7   2      182.79      166.32      6.47 o 
   3   7   2     1352.59     1477.11     49.33 o 
   4   7   2       15.88       17.03      1.39 o 
   5   7   2      447.61      458.74     11.10 o 
   6   7   2       10.17        8.87      3.62 o 
   7   7   2       85.21       90.36      2.73 o 
   8   7   2        0.76        1.18      2.66 o 
   9   7   2      303.52      311.42      6.78 o 
  10   7   2       35.05       36.83      2.17 o 
  11   7   2       95.47       93.45      3.38 o 
   0   8   2     3183.80     3191.16     26.12 o 
   1   8   2        6.84        8.23      1.67 o 
   2   8   2     1768.92     1572.26     20.27 o 
   3   8   2      116.53      116.50      3.97 o 
   4   8   2       93.43       92.44      3.05 o 
   5   8   2       39.75       46.14      3.86 o 
   6   8   2       44.00       49.95      4.49 o 
   7   8   2       82.09       83.75      3.12 o 
   8   8   2     1515.28     1461.08     12.96 o 
   9   8   2        1.51        2.71      2.05 o 
  10   8   2      380.69      396.30      5.53 o 
  11   8   2       34.11       39.67      1.74 o 
   0   9   2       47.06       37.60      3.79 o 
   1   9   2      903.56      883.86     15.33 o 
   2   9   2       30.26       28.93      3.92 o 
   3   9   2       26.57       31.71      6.03 o 
   4   9   2       46.88       41.63      3.00 o 
   5   9   2      340.28      362.68     10.82 o 
   6   9   2      280.15      278.35      9.42 o 
   7   9   2     2100.33     2108.22     25.68 o 
   8   9   2       29.26       23.34      2.77 o 
   9   9   2      206.98      223.77      5.49 o 
  10   9   2       38.83       42.94      2.04 o 
  11   9   2       10.45        5.31      2.00 o 
   0  10   2      556.78      525.15     12.00 o 
   1  10   2       43.91       43.31      4.36 o 
   2  10   2     1057.24     1027.43     18.08 o 
   3  10   2      117.35      112.53      3.63 o 
   4  10   2      328.94      306.99      9.15 o 
   5  10   2       60.58       63.43      3.71 o 
   6  10   2     1227.55     1227.49     19.45 o 
   7  10   2      128.67      111.10      6.61 o 
   8  10   2      282.95      274.20      6.56 o 
   9  10   2        1.21        1.09      3.13 o 
  10  10   2      223.20      226.69      6.31 o 
   0  11   2        4.06        0.86      4.03 o 
   1  11   2      826.83      791.13     15.94 o 
   2  11   2       49.38       43.28      6.44 o 
   3  11   2       40.63       41.98      2.64 o 
   4  11   2       22.06       26.14      1.87 o 
   5  11   2      325.14      314.77      5.69 o 
   6  11   2       19.33       21.05      2.67 o 
   7  11   2       13.58        8.79      2.36 o 
   8  11   2        4.68        3.55      2.12 o 
   9  11   2      787.45      738.99     12.07 o 
  10  11   2        4.39        2.06      2.05 o 
   0  12   2      986.06      942.36     17.91 o 
   1  12   2      133.89      125.95      3.96 o 
   2  12   2     1324.78     1264.28     11.83 o 
   3  12   2       50.26       50.38      1.89 o 
   4  12   2      561.78      538.92      5.67 o 
   5  12   2       74.34       76.98      3.82 o 
   6  12   2      235.55      210.83      7.93 o 
   7  12   2       31.02       28.89      3.66 o 
   8  12   2       73.01       78.14      5.17 o 
   9  12   2       28.23       27.56      2.87 o 
   0  13   2      500.82      502.43      8.92 o 
   1  13   2      689.23      659.34      6.63 o 
   2  13   2      252.15      251.53      7.19 o 
   3  13   2      114.27      108.07      5.44 o 
   4  13   2       11.17       12.54      2.09 o 
   5  13   2      302.82      260.26      8.72 o 
   6  13   2        8.10        6.45      2.84 o 
   7  13   2      149.49      149.28     14.10 o 
   8  13   2       15.88       11.96      2.66 o 
   9  13   2        7.42        8.48      1.93 o 
   0  14   2     1051.78      959.92     24.23 o 
   1  14   2       67.14       64.99      2.58 o 
   2  14   2      285.65      250.57      4.40 o 
   3  14   2       22.40       17.14      1.88 o 
   4  14   2      260.84      241.69      8.42 o 
   5  14   2        8.97        3.50      3.13 o 
   6  14   2       37.64       31.68      3.76 o 
   7  14   2        4.07        5.81      1.86 o 
   8  14   2      234.33      235.87     21.75 o 
   0  15   2       46.32       53.29      3.03 o 
   1  15   2       33.23       31.17      2.14 o 
   2  15   2       18.48       15.66      1.87 o 
   3  15   2      309.44      284.63     19.22 o 
   4  15   2        0.28       -4.21      2.81 o 
   5  15   2      171.64      152.00      6.35 o 
   6  15   2        0.20        0.19      2.57 o 
   7  15   2      111.06      124.19      3.30 o 
   0  16   2       45.45       40.86      3.95 o 
   1  16   2        5.41        7.23      2.07 o 
   2  16   2       31.32       30.70      2.84 o 
   3  16   2        5.79        5.17      1.98 o 
   4  16   2       36.09       31.29      3.58 o 
   5  16   2        6.11        9.43      2.47 o 
   6  16   2       57.95       73.49      2.69 o 
   0  17   2       33.78       33.84      3.61 o 
   1  17   2       42.29       41.93      2.77 o 
   2  17   2        0.12        2.48      1.83 o 
   3  17   2       14.74       12.98      2.90 o 
   4  17   2       42.99       52.18      3.72 o 
   5  17   2       95.07      124.20      4.52 o 
   0  18   2      128.19      129.16      5.36 o 
   1  18   2        4.55        5.47      1.68 o 
   2  18   2       11.57       11.76      2.50 o 
   3  18   2       10.56       12.81      2.14 o 
   4  18   2       32.84       39.63      2.71 o 
   0  19   2       35.85       46.06      2.81 o 
   2   0   3     8065.86     8571.53     62.48 o 
   4   0   3     3542.00     3914.49     25.40 o 
   6   0   3      238.15      257.22      6.90 o 
   8   0   3     1010.49      987.60     11.97 o 
  10   0   3       11.74       18.35      3.32 o 
   1   1   3     1657.30     1661.33     11.22 o 
   2   1   3      447.89      483.37      7.02 o 
   3   1   3      102.35      116.93      3.22 o 
   4   1   3      457.65      509.01      6.55 o 
   5   1   3      331.08      341.65      4.71 o 
   6   1   3       21.57       23.73      2.59 o 
   7   1   3      492.70      435.74      8.31 o 
   8   1   3       51.76       50.85      2.31 o 
   9   1   3      124.92      111.53      7.00 o 
  10   1   3       15.25       16.53      2.34 o 
  11   1   3      333.58      367.69      6.21 o 
  12   1   3       36.55       46.31      2.94 o 
   1   2   3      310.21      318.04      3.23 o 
   2   2   3       78.91       86.19      2.33 o 
   3   2   3       84.86       92.49      2.76 o 
   4   2   3      966.14     1107.93      9.09 o 
   5   2   3      292.04      301.40      5.39 o 
   6   2   3       54.55       48.13      4.64 o 
   7   2   3      257.86      242.33      6.23 o 
   8   2   3      526.31      545.39      9.67 o 
   9   2   3       28.90       28.86      3.96 o 
  10   2   3      102.89       99.17      5.72 o 
  11   2   3       14.54       18.72      2.80 o 
  12   2   3      137.11      151.27      4.74 o 
   1   3   3     1419.08     1419.09      9.86 o 
   2   3   3      250.37      259.33      3.83 o 
   3   3   3      705.61      781.52      6.72 o 
   4   3   3      114.51      110.01      4.29 o 
   5   3   3     2227.53     2298.04     21.11 o 
   6   3   3      161.51      151.54      6.95 o 
   7   3   3       55.04       41.89      4.49 o 
   8   3   3      222.53      227.21      4.93 o 
   9   3   3      512.81      484.93     15.76 o 
  10   3   3       11.05       13.58      3.14 o 
  11   3   3        0.01        3.50      2.61 o 
  12   3   3       30.92       33.93      3.11 o 
   1   4   3      136.36      150.71      4.49 o 
   2   4   3      456.98      487.56      8.81 o 
   3   4   3        9.20       11.37      3.26 o 
   4   4   3       40.02       37.52      2.36 o 
   5   4   3       21.84       18.73      2.07 o 
   6   4   3       48.21       52.35      4.56 o 
   7   4   3       81.87       69.15      5.25 o 
   8   4   3      165.08      174.96      3.72 o 
   9   4   3      234.22      230.79      5.72 o 
  10   4   3      242.53      278.17      8.58 o 
  11   4   3       27.09       25.93      3.06 o 
   1   5   3      376.89      375.89      5.58 o 
   2   5   3       89.58      103.40      3.10 o 
   3   5   3      541.15      592.25     10.71 o 
   4   5   3       65.33       62.08      4.13 o 
   5   5   3      728.52      744.05     13.19 o 
   6   5   3       13.65       11.67      3.19 o 
   7   5   3      456.94      432.36      5.55 o 
   8   5   3       19.03       20.62      2.28 o 
   9   5   3      458.07      421.33      6.18 o 
  10   5   3        2.66        1.92      2.20 o 
  11   5   3      398.45      464.38     20.78 o 
   1   6   3       40.20       42.78      2.86 o 
   2   6   3      546.65      648.60     28.95 o 
   3   6   3      254.29      266.26      7.65 o 
   4   6   3      245.98      224.20      5.24 o 
   5   6   3        9.08        5.07      2.10 o 
   6   6   3      686.76      707.76     14.81 o 
   7   6   3       61.25       60.77      2.35 o 
   8   6   3       63.61       64.36      2.82 o 
   9   6   3       14.83       11.85      2.31 o 
  10   6   3       27.89       31.78      2.54 o 
  11   6   3        2.25        1.47      1.75 o 
   1   7   3      339.40      348.32      6.08 o 
   2   7   3       38.63       43.50      3.89 o 
   3   7   3      156.48      153.15      6.17 o 
   4   7   3      122.20      114.07      5.02 o 
   5   7   3      501.53      511.20      8.19 o 
   6   7   3       32.06       28.88      4.13 o 
   7   7   3      249.11      245.54      5.11 o 
   8   7   3       33.52       32.48      2.62 o 
   9   7   3      149.81      161.13      4.83 o 
  10   7   3       30.02       30.15      2.38 o 
  11   7   3       70.03       88.36      3.88 o 
   1   8   3      226.66      237.69      7.63 o 
   2   8   3       18.19       21.20      3.44 o 
   3   8   3       50.74       49.75      4.00 o 
   4   8   3      775.41      791.27     13.94 o 
   5   8   3        5.03        7.54      3.57 o 
   6   8   3      225.99      240.57     10.03 o 
   7   8   3       22.50       23.57      2.35 o 
   8   8   3      193.45      186.27      4.30 o 
   9   8   3       34.00       41.54      2.50 o 
  10   8   3       29.32       29.05      2.86 o 
   1   9   3      977.43      922.22     15.41 o 
   2   9   3       84.78       80.23      5.12 o 
   3   9   3      641.52      600.80     12.67 o 
   4   9   3      148.51      146.67      5.11 o 
   5   9   3      465.42      429.26      6.30 o 
   6   9   3       42.29       43.49      4.33 o 
   7   9   3       48.23       45.29      3.37 o 
   8   9   3       19.73       20.57      3.30 o 
   9   9   3      252.27      261.42     17.45 o 
  10   9   3       15.86       15.91      1.82 o 
   1  10   3       96.88       92.35      5.82 o 
   2  10   3      390.49      403.36     10.78 o 
   3  10   3      184.23      170.50      7.30 o 
   4  10   3      101.06      107.07      3.30 o 
   5  10   3      135.86      130.48      4.43 o 
   6  10   3      161.84      188.83      7.20 o 
   7  10   3        3.21        2.91      2.43 o 
   8  10   3      188.53      173.04      4.62 o 
   9  10   3        1.88        3.43      1.97 o 
  10  10   3      182.13      125.77      4.01 o 
   1  11   3      158.28      159.20      7.43 o 
   2  11   3       89.25       72.55      5.43 o 
   3  11   3      118.69      108.78      3.92 o 
   4  11   3       30.68       35.92      1.84 o 
   5  11   3      462.87      419.40      7.67 o 
   6  11   3       92.30       81.97      6.84 o 
   7  11   3      212.53      175.09      6.03 o 
   8  11   3       47.02       45.29      2.80 o 
   9  11   3        3.73        2.90      1.89 o 
   1  12   3      257.33      252.11      4.96 o 
   2  12   3     1831.28     1747.28      9.24 o 
   3  12   3       17.56       17.60      1.76 o 
   4  12   3       66.91       61.35      2.81 o 
   5  12   3      124.83      120.88      4.40 o 
   6  12   3      549.65      532.25     11.59 o 
   7  12   3       91.86       82.14      4.25 o 
   8  12   3       29.52       31.87      2.10 o 
   9  12   3       43.85       41.13      2.62 o 
   1  13   3      652.10      637.79      8.69 o 
   2  13   3      202.52      201.47      3.57 o 
   3  13   3     1094.82     1008.24     11.23 o 
   4  13   3       87.31       83.88      5.18 o 
   5  13   3      616.19      608.66      9.03 o 
   6  13   3       43.37       41.87      3.81 o 
   7  13   3       27.41       26.36      2.09 o 
   8  13   3       10.10        8.32      1.70 o 
   1  14   3       65.32       64.21      2.32 o 
   2  14   3      335.64      313.46      5.47 o 
   3  14   3       15.01       15.03      2.52 o 
   4  14   3      963.75      948.10     14.53 o 
   5  14   3       23.29       22.65      3.03 o 
   6  14   3      221.65      230.00      5.08 o 
   7  14   3       58.04       56.79      2.49 o 
   1  15   3      308.03      294.56      5.21 o 
   2  15   3       13.58       13.02      1.81 o 
   3  15   3       71.84       65.66      5.50 o 
   4  15   3       15.15       12.37      2.78 o 
   5  15   3      130.73      127.77      5.41 o 
   6  15   3       16.17       17.06      1.70 o 
   7  15   3      214.33      224.95      5.50 o 
   1  16   3       13.56       10.60      1.68 o 
   2  16   3        2.81        1.44      1.92 o 
   3  16   3       23.10       24.41      3.07 o 
   4  16   3      105.18      108.29      4.90 o 
   5  16   3       62.56       75.23      2.74 o 
   6  16   3       36.04       39.30      2.69 o 
   1  17   3       53.46       61.80      2.85 o 
   2  17   3        7.30        6.23      2.48 o 
   3  17   3        2.47        9.29      2.24 o 
   4  17   3       61.51       72.73      3.54 o 
   1  18   3       15.03       18.60      2.43 o 
   2  18   3       24.37       22.37      2.24 o 
   0   0   4     4790.19     4961.21    159.01 o 
   2   0   4     5065.95     5310.81    146.37 o 
   4   0   4     2771.09     2691.12     23.94 o 
   6   0   4       14.00       17.85      3.02 o 
   8   0   4     1316.21     1238.07     18.40 o 
  10   0   4      361.86      345.74      8.71 o 
   0   1   4      110.73      132.86      2.98 o 
   1   1   4     1554.78     1714.94     14.86 o 
   2   1   4     1071.61     1117.30     10.83 o 
   3   1   4      900.16      916.44      8.14 o 
   4   1   4      199.68      197.96      6.09 o 
   5   1   4      836.73      884.71     14.02 o 
   6   1   4       61.39       57.67      4.25 o 
   7   1   4      561.58      498.81      8.63 o 
   8   1   4       10.28        9.94      2.40 o 
   9   1   4      105.49      106.95      4.09 o 
  10   1   4        7.87        9.57      1.96 o 
  11   1   4      156.71      164.77      3.60 o 
   0   2   4     3517.24     3444.93     16.61 o 
   1   2   4        5.16        3.96      1.07 o 
   2   2   4     2444.88     2605.39     16.92 o 
   3   2   4      595.99      619.92      6.82 o 
   4   2   4      163.64      147.07      3.62 o 
   5   2   4      356.02      345.98      8.35 o 
   6   2   4      291.11      292.89      8.61 o 
   7   2   4      151.19      145.74      3.12 o 
   8   2   4      140.14      135.45      3.74 o 
   9   2   4       22.02       21.35      5.48 o 
  10   2   4       97.16       97.47      5.18 o 
  11   2   4       47.98       56.92      3.53 o 
   0   3   4     1169.63     1205.77     36.31 o 
   1   3   4      515.81      561.38      6.31 o 
   2   3   4      361.47      383.13      7.68 o 
   3   3   4      407.57      396.45      5.61 o 
   4   3   4       63.32       52.30      3.07 o 
   5   3   4       72.48       69.31      4.88 o 
   6   3   4      244.64      230.44      5.86 o 
   7   3   4       46.05       40.85      3.39 o 
   8   3   4      120.89      121.69      5.69 o 
   9   3   4      171.88      163.62      7.01 o 
  10   3   4       19.16       20.07      3.13 o 
  11   3   4      205.81      235.83      6.25 o 
   0   4   4     1685.60     1754.18     18.28 o 
   1   4   4       78.68       86.07      4.51 o 
   2   4   4      354.21      343.31      8.79 o 
   3   4   4       72.45       69.73      8.89 o 
   4   4   4      182.25      156.84      6.72 o 
   5   4   4       43.99       40.90      4.05 o 
   6   4   4      101.46      106.86      7.51 o 
   7   4   4      163.92      168.63      4.30 o 
   8   4   4       19.97       14.25      2.48 o 
   9   4   4      160.34      151.21     10.27 o 
  10   4   4        3.72        2.85      2.59 o 
  11   4   4       23.86       25.40      1.88 o 
   0   5   4      139.95      137.38      5.69 o 
   1   5   4      188.87      192.96      4.57 o 
   2   5   4       52.84       50.23      4.20 o 
   3   5   4      222.14      215.79      7.56 o 
   4   5   4       29.47       29.63      3.74 o 
   5   5   4       59.70       62.64      7.33 o 
   6   5   4       43.27       47.07      2.17 o 
   7   5   4      750.66      687.97     18.76 o 
   8   5   4        6.75        6.51      2.82 o 
   9   5   4      195.75      186.91      6.49 o 
  10   5   4        9.61        4.99      2.56 o 
  11   5   4       87.40       93.91      3.91 o 
   0   6   4      615.94      581.63     11.45 o 
   1   6   4       37.69       37.61      2.44 o 
   2   6   4       10.36       12.20      2.93 o 
   3   6   4        9.12       12.11      3.07 o 
   4   6   4      604.39      611.15     23.65 o 
   5   6   4       10.67       11.81      2.55 o 
   6   6   4      471.39      452.05      6.90 o 
   7   6   4      127.97      119.39      4.41 o 
   8   6   4      468.59      449.96      7.85 o 
   9   6   4       52.13       48.84      2.83 o 
  10   6   4      186.38      191.95      6.00 o 
   0   7   4       76.67       67.77      4.45 o 
   1   7   4       71.12       65.99      3.32 o 
   2   7   4        0.97       -0.89      2.02 o 
   3   7   4      411.93      383.51     10.32 o 
   4   7   4       56.57       59.23      4.69 o 
   5   7   4      311.17      317.37      6.81 o 
   6   7   4       17.54       20.38      2.78 o 
   7   7   4      157.10      147.62     10.53 o 
   8   7   4       99.01      103.18      8.46 o 
   9   7   4      331.90      355.70      6.26 o 
  10   7   4      114.84      136.46      4.90 o 
   0   8   4     1126.15     1124.93     17.20 o 
   1   8   4      240.92      232.98      5.72 o 
   2   8   4      167.29      166.11     13.98 o 
   3   8   4       14.39        9.18      3.21 o 
   4   8   4      103.04      100.17      5.91 o 
   5   8   4      123.23      139.40      4.79 o 
   6   8   4      101.52      108.46      6.23 o 
   7   8   4       52.45       49.70      3.06 o 
   8   8   4      124.08      111.19      9.62 o 
   9   8   4        6.84        4.83      2.66 o 
  10   8   4      452.74      477.86      7.86 o 
   0   9   4      128.00      124.43      6.43 o 
   1   9   4      661.66      663.13     16.35 o 
   2   9   4       73.58       74.65      5.75 o 
   3   9   4      522.54      538.87      8.75 o 
   4   9   4       68.27       67.10      3.50 o 
   5   9   4      280.16      283.19      5.34 o 
   6   9   4      126.87      125.49      6.66 o 
   7   9   4      390.95      382.28     10.50 o 
   8   9   4       42.28       37.84      3.63 o 
   9   9   4      333.60      337.47      7.82 o 
   0  10   4      859.47      802.28     15.55 o 
   1  10   4       29.74       23.75      2.22 o 
   2  10   4      931.87      943.46     13.03 o 
   3  10   4      188.56      180.76      5.46 o 
   4  10   4      139.70      126.78     10.20 o 
   5  10   4      104.23       89.31      4.00 o 
   6  10   4      457.82      417.18     11.10 o 
   7  10   4       21.66       18.77      3.29 o 
   8  10   4      142.19      161.88      5.97 o 
   9  10   4       84.30       91.43      3.99 o 
   0  11   4      504.48      483.83     17.38 o 
   1  11   4      280.71      254.00      5.01 o 
   2  11   4       77.73       76.29      3.64 o 
   3  11   4      244.18      240.30     18.39 o 
   4  11   4      116.94      112.74      4.50 o 
   5  11   4      256.43      265.52      6.31 o 
   6  11   4       12.52        9.83      3.47 o 
   7  11   4      238.25      259.22      8.03 o 
   8  11   4       52.70       64.90      3.93 o 
   0  12   4      310.87      309.38      7.07 o 
   1  12   4       88.14       85.53      3.61 o 
   2  12   4        6.92        4.95      2.07 o 
   3  12   4      191.58      193.87      8.09 o 
   4  12   4      406.58      390.02     10.77 o 
   5  12   4       91.41       87.30      4.23 o 
   6  12   4      547.03      575.14     12.05 o 
   7  12   4       39.37       34.04      3.25 o 
   8  12   4       17.85       18.01      2.49 o 
   0  13   4      545.42      531.39     12.44 o 
   1  13   4      383.55      367.89      7.58 o 
   2  13   4      161.13      160.60      7.37 o 
   3  13   4       22.24       22.33      3.91 o 
   4  13   4       10.91       14.23      3.20 o 
   5  13   4      123.10      123.88      5.00 o 
   6  13   4       63.59       52.43      4.06 o 
   7  13   4      103.79       97.08      4.30 o 
   0  14   4     1338.64     1348.52     30.67 o 
   1  14   4       60.33       56.20      3.15 o 
   2  14   4        0.17        4.69      2.36 o 
   3  14   4       21.53       22.43      2.35 o 
   4  14   4      129.63      125.83      7.86 o 
   5  14   4       32.46       29.02      3.45 o 
   6  14   4       73.99       83.07      4.29 o 
   7  14   4       18.59       22.85      2.21 o 
   0  15   4       58.19       59.65      6.93 o 
   1  15   4       94.83       99.60      2.49 o 
   2  15   4       30.27       31.51      5.73 o 
   3  15   4       49.08       49.42      2.67 o 
   4  15   4       58.80       64.89      2.75 o 
   5  15   4      125.68      137.47      5.21 o 
   6  15   4       17.71       23.92      2.41 o 
   0  16   4       32.29       30.45      2.94 o 
   1  16   4       39.57       36.48      1.87 o 
   2  16   4      103.20      128.60      4.79 o 
   3  16   4       20.69       19.54      2.37 o 
   4  16   4       13.71       14.35      2.34 o 
   0  17   4       27.92       30.05      2.55 o 
   1  17   4       12.32        9.08      2.52 o 
   2   0   5      377.08      379.58     12.99 o 
   4   0   5     1886.20     1858.32     50.86 o 
   6   0   5      886.88      865.74     10.91 o 
   8   0   5      226.09      227.85      8.05 o 
  10   0   5       97.61       99.90      4.28 o 
   1   1   5      410.27      429.00      4.97 o 
   2   1   5      108.71      101.67      5.64 o 
   3   1   5      747.97      768.07     10.17 o 
   4   1   5      366.67      360.21      7.80 o 
   5   1   5      105.66      105.17      3.11 o 
   6   1   5      167.83      164.66      3.79 o 
   7   1   5        1.82        0.18      2.32 o 
   8   1   5       21.97       20.22      2.37 o 
   9   1   5        9.92        9.74      1.98 o 
  10   1   5      163.14      179.93      8.08 o 
   1   2   5      308.80      308.75      4.52 o 
   2   2   5      113.92      112.24      3.43 o 
   3   2   5      194.91      191.99      4.44 o 
   4   2   5      370.78      365.66      6.06 o 
   5   2   5      261.31      258.44      5.18 o 
   6   2   5       72.66       62.21      2.28 o 
   7   2   5      197.72      185.65      6.53 o 
   8   2   5       72.79       67.94      7.95 o 
   9   2   5        6.52       10.21      1.98 o 
  10   2   5      383.03      416.96      8.53 o 
   1   3   5      163.64      169.44      3.44 o 
   2   3   5      290.09      295.24      5.29 o 
   3   3   5       47.78       57.27      6.31 o 
   4   3   5       39.62       35.61      5.40 o 
   5   3   5      429.61      417.46      6.51 o 
   6   3   5      363.78      348.05      5.03 o 
   7   3   5      302.89      298.04      5.33 o 
   8   3   5       72.95       72.40      3.30 o 
   9   3   5       51.24       47.84      4.09 o 
  10   3   5       17.79       15.68      2.45 o 
   1   4   5      153.46      151.79      4.54 o 
   2   4   5      525.38      548.51     12.34 o 
   3   4   5        4.34        4.96      3.10 o 
   4   4   5      226.81      222.64      8.27 o 
   5   4   5      146.90      163.95      9.45 o 
   6   4   5      255.04      270.27      5.18 o 
   7   4   5      140.86      130.59      7.41 o 
   8   4   5       35.72       38.08      2.84 o 
   9   4   5       86.80       83.46      4.66 o 
  10   4   5       33.00       45.69      3.13 o 
   1   5   5        1.38        3.48      2.17 o 
   2   5   5       90.19       94.24      5.92 o 
   3   5   5      111.26      112.98      6.42 o 
   4   5   5       14.15       11.02      2.12 o 
   5   5   5       54.79       59.94      2.76 o 
   6   5   5        1.29        1.27      2.12 o 
   7   5   5      111.96      101.37      4.14 o 
   8   5   5        5.50        5.53      2.14 o 
   9   5   5      135.64      128.57      5.36 o 
  10   5   5        8.01        6.42      2.09 o 
   1   6   5       17.81       14.77      2.36 o 
   2   6   5       30.59       28.68      3.84 o 
   3   6   5       26.54       26.47      3.77 o 
   4   6   5       21.37       18.01      2.25 o 
   5   6   5       39.98       40.37      2.44 o 
   6   6   5      728.62      734.93      8.23 o 
   7   6   5       20.22       20.71      2.45 o 
   8   6   5      101.37      100.63      3.69 o 
   9   6   5        1.07        1.86      2.43 o 
  10   6   5       53.19       51.52      2.78 o 
   1   7   5       13.20       12.22      2.34 o 
   2   7   5        0.71        1.20      2.41 o 
   3   7   5      361.86      334.31      7.44 o 
   4   7   5       16.70       10.46      2.72 o 
   5   7   5      271.69      263.34      6.35 o 
   6   7   5      116.29      119.73      4.18 o 
   7   7   5       38.91       40.32      2.84 o 
   8   7   5       15.70       20.21      6.42 o 
   9   7   5      144.02      170.44      5.29 o 
   1   8   5       15.92       14.35      1.93 o 
   2   8   5        6.73        7.54      2.20 o 
   3   8   5       84.09       86.02      3.21 o 
   4   8   5      375.75      380.80      6.11 o 
   5   8   5       59.17       57.02      3.56 o 
   6   8   5      109.97      116.63      6.37 o 
   7   8   5       10.06        6.04      3.25 o 
   8   8   5       86.85       79.03      8.65 o 
   9   8   5       76.74       75.92      3.28 o 
   1   9   5      216.27      211.82      4.00 o 
   2   9   5       11.13        9.27      3.55 o 
   3   9   5      149.35      154.17      4.93 o 
   4   9   5      318.41      327.79      5.77 o 
   5   9   5       51.23       45.28      4.47 o 
   6   9   5       37.78       38.79      4.49 o 
   7   9   5       20.08       17.65      3.31 o 
   8   9   5       18.84       22.56      3.11 o 
   1  10   5      229.27      234.57      4.70 o 
   2  10   5       10.41       10.95      2.67 o 
   3  10   5      175.28      180.01      6.46 o 
   4  10   5      157.23      161.53      5.03 o 
   5  10   5      237.38      235.99      9.05 o 
   6  10   5       56.20       56.29      4.65 o 
   7  10   5        3.82        1.79      2.58 o 
   8  10   5       58.28       73.79      3.89 o 
   1  11   5      269.10      281.06      6.50 o 
   2  11   5      111.90      125.78      4.47 o 
   3  11   5      618.48      638.92     16.72 o 
   4  11   5       88.39       85.32      3.86 o 
   5  11   5      250.30      221.80      9.88 o 
   6  11   5       33.80       32.88      3.39 o 
   7  11   5       44.35       50.99      3.63 o 
   8  11   5       36.36       42.60      2.65 o 
   1  12   5      270.88      282.85      6.39 o 
   2  12   5      640.42      643.37     26.06 o 
   3  12   5       36.10       38.10      2.85 o 
   4  12   5      184.31      172.09      7.36 o 
   5  12   5       14.79       13.95      3.45 o 
   6  12   5      238.20      250.55      7.17 o 
   7  12   5        5.18        6.26      2.36 o 
   1  13   5      289.77      291.59      6.20 o 
   2  13   5      290.95      319.12     10.32 o 
   3  13   5      367.42      372.67     11.20 o 
   4  13   5       20.88       23.89      4.78 o 
   5  13   5      189.50      193.83      4.34 o 
   6  13   5       81.21       89.30      4.05 o 
   1  14   5       78.81       90.39      3.48 o 
   2  14   5      212.40      242.16      7.56 o 
   3  14   5       13.80       15.86      2.04 o 
   4  14   5      155.18      175.31     10.79 o 
   5  14   5       35.56       32.93      2.85 o 
   1  15   5       38.31       36.73      2.54 o 
   2  15   5       25.50       29.76      2.99 o 
   3  15   5      330.75      375.57      8.02 o 
   0   0   6      216.17      204.27      8.47 o 
   2   0   6      646.65      639.72     18.73 o 
   4   0   6     1692.69     1644.74     18.29 o 
   6   0   6       66.12       62.35      4.87 o 
   8   0   6      630.14      646.52     11.74 o 
   0   1   6       84.06       84.44      4.14 o 
   1   1   6      386.47      377.75      8.44 o 
   2   1   6       86.47       95.93      3.06 o 
   3   1   6      125.18      116.55      3.39 o 
   4   1   6      681.82      672.23      9.47 o 
   5   1   6      244.23      250.25      8.60 o 
   6   1   6       37.14       33.33      2.85 o 
   7   1   6      175.14      167.62      4.86 o 
   8   1   6       60.51       63.38      2.97 o 
   9   1   6       25.01       27.36      3.61 o 
   0   2   6     1676.17     1685.85     15.71 o 
   1   2   6       17.72       18.02      2.00 o 
   2   2   6      460.70      439.73      6.72 o 
   3   2   6      383.71      394.35      6.86 o 
   4   2   6      288.54      274.20      9.50 o 
   5   2   6      342.12      314.65      9.76 o 
   6   2   6      135.89      123.35      4.47 o 
   7   2   6       72.99       67.50      3.37 o 
   8   2   6      156.94      156.45      4.23 o 
   9   2   6        7.54       10.87      1.68 o 
   0   3   6     1418.09     1451.92     18.45 o 
   1   3   6       54.48       49.60      3.37 o 
   2   3   6        5.64        4.32      2.16 o 
   3   3   6       74.23       69.21      4.18 o 
   4   3   6      251.64      238.84      6.65 o 
   5   3   6      146.25      136.55      4.73 o 
   6   3   6       59.80       63.11      3.34 o 
   7   3   6       33.66       32.25      3.05 o 
   8   3   6       32.06       29.36      2.11 o 
   9   3   6        3.10        2.88      2.14 o 
   0   4   6      331.05      338.52     11.15 o 
   1   4   6        4.09        3.45      2.16 o 
   2   4   6      127.54      129.44      4.14 o 
   3   4   6        9.01        9.98      2.15 o 
   4   4   6      184.90      168.50      7.66 o 
   5   4   6      113.98      111.29      3.98 o 
   6   4   6       61.29       55.49      2.95 o 
   7   4   6      144.29      135.65      5.95 o 
   8   4   6      199.93      221.13      6.70 o 
   9   4   6        6.17        4.95      2.04 o 
   0   5   6      110.64      104.16      5.65 o 
   1   5   6       43.86       44.25      2.63 o 
   2   5   6       23.42       24.41      2.77 o 
   3   5   6       46.26       42.84      2.99 o 
   4   5   6       10.47       11.81      1.81 o 
   5   5   6      125.51      125.69      4.44 o 
   6   5   6       10.52        8.71      2.36 o 
   7   5   6       77.56       71.48      4.42 o 
   8   5   6      152.67      164.74      5.68 o 
   9   5   6        4.14       -0.29      2.06 o 
   0   6   6        5.38        5.02      2.65 o 
   1   6   6       35.56       37.27      3.53 o 
   2   6   6       22.57       19.73      2.57 o 
   3   6   6        0.60        3.81      2.39 o 
   4   6   6      249.95      245.03      6.18 o 
   5   6   6        7.23        5.84      2.62 o 
   6   6   6       14.34        5.37      3.84 o 
   7   6   6       98.49       95.86      6.19 o 
   8   6   6      233.34      236.80      6.20 o 
   0   7   6       48.85       51.12      3.26 o 
   1   7   6       81.86       77.47      3.70 o 
   2   7   6       10.98        8.32      2.74 o 
   3   7   6       62.29       57.08      4.15 o 
   4   7   6       28.19       27.11      4.20 o 
   5   7   6       64.43       66.94      5.11 o 
   6   7   6       30.92       30.14      2.46 o 
   7   7   6      232.06      244.17      5.07 o 
   8   7   6       99.48      111.08      3.86 o 
   0   8   6      153.65      139.52     10.85 o 
   1   8   6       21.11       20.00      2.16 o 
   2   8   6       78.62       76.60      3.78 o 
   3   8   6       25.59       22.80      3.09 o 
   4   8   6       51.18       54.65      3.27 o 
   5   8   6       36.53       36.95      4.07 o 
   6   8   6      123.33      127.96      5.81 o 
   7   8   6       11.60       14.48      2.86 o 
   0   9   6       50.05       47.30      4.23 o 
   1   9   6      391.95      358.21      7.84 o 
   2   9   6      327.73      346.14     11.47 o 
   3   9   6      513.15      512.99     11.70 o 
   4   9   6       11.21        6.43      2.34 o 
   5   9   6       65.95       70.08      4.65 o 
   6   9   6       24.00       20.67      2.98 o 
   7   9   6       37.26       34.36      3.09 o 
   0  10   6      448.61      471.78     10.83 o 
   1  10   6       39.97       42.84      2.93 o 
   2  10   6      279.31      270.24      8.90 o 
   3  10   6      481.09      494.11     11.11 o 
   4  10   6       71.68       69.70      3.09 o 
   5  10   6       57.45       62.64      4.22 o 
   6  10   6      108.21      131.05      5.06 o 
   7  10   6        6.97        9.90      2.35 o 
   0  11   6      221.87      209.30      7.74 o 
   1  11   6      107.44      110.32      4.38 o 
   2  11   6      156.83      155.15      4.53 o 
   3  11   6      169.59      183.47      4.64 o 
   4  11   6       37.80       36.70      3.24 o 
   5  11   6       21.57       25.71      2.79 o 
   6  11   6       11.53       11.75      2.39 o 
   0  12   6      163.02      167.35      6.62 o 
   1  12   6       42.03       43.54      2.78 o 
   2  12   6      217.81      227.02      5.08 o 
   3  12   6      236.08      246.34      7.28 o 
   4  12   6      102.83      108.53      4.58 o 
   5  12   6       35.36       33.78      2.71 o 
   0  13   6      347.24      379.85      8.82 o 
   1  13   6      188.10      206.86      4.58 o 
   2  13   6       62.87       69.64      3.99 o 
   3  13   6       89.39       89.73      4.29 o 
   4  13   6        6.19        4.15      2.30 o 
   0  14   6      190.74      208.21      5.86 o 
   1  14   6       68.41       76.55      5.43 o 
   2  14   6       23.73       26.88      2.71 o 
   2   0   7      280.85      291.23      8.96 o 
   6   0   7      326.93      315.79      8.63 o 
   8   0   7       37.37       38.40      2.65 o 
   1   1   7       55.12       54.65      4.10 o 
   2   1   7       15.44       18.08      2.71 o 
   5   1   7        0.98        3.93      3.06 o 
   6   1   7      315.55      291.44      5.84 o 
   7   1   7        5.34        1.70      1.70 o 
   8   1   7       80.27       96.78      3.21 o 
   1   2   7      192.39      189.79     12.69 o 
   2   2   7      184.23      171.25      6.97 o 
   5   2   7      216.76      223.39      7.67 o 
   6   2   7      261.71      228.31      5.13 o 
   7   2   7       78.98       80.04      2.90 o 
   8   2   7       61.04       77.20      3.47 o 
   1   3   7        8.02        9.30      3.05 o 
   2   3   7      120.75      105.65      5.72 o 
   3   3   7      105.51      108.71      5.49 o 
   5   3   7      260.71      249.86      5.60 o 
   6   3   7      219.64      222.63     16.29 o 
   7   3   7       73.48       73.01      7.09 o 
   8   3   7       12.13       13.25      1.94 o 
   1   4   7       12.84       16.76      3.30 o 
   2   4   7      111.43      107.87      5.96 o 
   3   4   7       34.79       35.91      3.91 o 
   4   4   7       42.90       40.69      3.59 o 
   5   4   7      102.50      106.33      3.68 o 
   6   4   7       13.77       15.46      1.91 o 
   7   4   7       36.42       35.65      2.94 o 
   1   5   7       52.29       55.18      3.29 o 
   2   5   7       63.84       57.62      3.22 o 
   3   5   7       17.83       15.30      2.99 o 
   4   5   7       17.13       14.03      3.29 o 
   5   5   7      197.57      191.31     18.96 o 
   6   5   7       23.28       14.12      2.49 o 
   7   5   7       26.45       26.03      2.38 o 
   1   6   7        7.27        4.55      2.06 o 
   2   6   7       55.71       53.28      3.12 o 
   3   6   7        4.40        3.16      2.04 o 
   4   6   7       17.22       14.69      2.83 o 
   5   6   7       63.02       69.67      3.83 o 
   6   6   7      163.62      180.71      5.26 o 
   1   7   7        4.72        5.07      1.99 o 
   2   7   7        7.68        8.22      2.36 o 
   3   7   7       32.97       31.41      3.04 o 
   4   7   7       12.08       10.29      3.05 o 
   1   8   7        3.63        3.48      1.98 o 
   2   8   7       17.39       19.54      2.29 o 
   3   8   7       32.59       29.92      2.31 o 
   1   9   7       57.40       62.04      3.21 o 
   2   9   7       49.99       56.53      3.29 o 
   3   9   7       65.10       70.43      4.01 o 
   1  10   7      230.94      263.26      5.38 o 
   2  10   7       15.16       19.21      2.42 o 
   3  10   7      100.40      100.63      3.08 o 
   1  11   7      111.25      125.76      9.95 o 
   2  11   7      147.81      156.27      3.70 o 
   3  11   7      211.51      235.89      5.87 o 
   1  12   7      245.66      286.52      4.59 o 
   2  12   7      248.53      274.95      6.15 o 
   0   0   8       29.16       27.09      3.20 o 
   4   0   8      261.26      264.33      7.47 o 
   6   0   8       78.12       74.67      3.45 o 
   0   1   8       23.72       22.44      2.09 o 
   1   1   8      273.15      283.48      7.97 o 
   4   1   8      304.18      308.72      7.91 o 
   5   1   8       52.98       53.92      3.64 o 
   6   1   8      194.71      192.40      3.56 o 
   0   2   8      147.41      130.56      5.85 o 
   1   2   8       61.31       57.34      3.03 o 
   2   2   8      129.69      111.19      4.88 o 
   4   2   8       50.66       47.85      3.62 o 
   5   2   8      176.23      190.80      4.02 o 
   6   2   8      226.97      228.23      5.30 o 
   0   3   8      381.02      367.11      9.30 o 
   1   3   8       56.47       51.37      2.77 o 
   2   3   8      251.99      235.48      7.08 o 
   3   3   8        0.09        3.03      2.19 o 
   4   3   8       70.52       61.98      2.59 o 
   5   3   8       37.22       35.76      1.92 o 
   0   4   8      116.65      114.75      5.42 o 
   1   4   8        3.95        1.88      1.87 o 
   2   4   8       33.99       34.69      2.36 o 
   3   4   8       40.00       37.94      7.91 o 
   4   4   8       34.87       36.69      2.17 o 
   5   4   8       88.63       92.25      2.61 o 
   0   5   8       59.82       55.01      3.89 o 
   1   5   8        1.09        1.38      3.00 o 
   2   5   8       82.14       77.74      3.04 o 
   3   5   8       74.20       69.77      8.48 o 
   4   5   8       13.55       14.88      1.66 o 
   0   6   8       27.40       26.88      3.02 o 
   1   6   8       11.79       12.59      2.28 o 
   2   6   8       29.20       27.25      4.38 o 
   3   6   8       18.64       19.89      2.49 o 
   4   6   8      138.18      142.44      4.29 o 
   0   7   8       10.50        9.10      2.39 o 
   1   7   8       28.11       31.42      2.93 o 
   2   7   8        1.26       -0.78      2.99 o 
   3   7   8       17.26       16.13      2.29 o 
   0   8   8       59.15       62.91      3.65 o 
   1   8   8       50.81       54.72      1.92 o 
   2   8   8       70.95       74.37      2.43 o 
   0   9   8       92.00       99.07      3.96 o 
   1   9   8       65.15       65.52      2.31 o 
   1   1   9       21.68       18.02      1.98 o 
   1   2   9      130.37      113.04      3.85 o 
                                                 
